# Supplementary material for: Clinical supervision for clinical psychology students in Uganda: an initial qualitative exploration
Source: Int J Ment Health Syst. 2015 Jun 23;9:24. doi: 10.1186/s13033-015-0016-8 (PMC4477306; doi:10.1186/s13033-015-0016-8)
Supplement: Additional file 1: — Table S1. Data excerpt and coding. [file 13033_2015_16_MOESM1_ESM.xlsx]

## Sheet: Sheet1
Table 1: Data excerpt and coding
Data excerpt	Codes
“There’s this specific event I always had fear to face the client who was for PTSD so until I met with my supervisor and he encouraged me. He told me, he gave me the tips of how to handle a PTSD patient. He gave me the guidelines, and even for the first session he actually sat in.”	1. Emotions surrounding training to be a clinical psychologist
	2. Supervision’s impact on the emotional journey of becoming a clinical psychologist
	3. Methods of learning within supervision
	4. Skills in conducting therapy
