# Supplementary material for: Clinical supervision for clinical psychology students in Uganda: an initial qualitative exploration
Source: Int J Ment Health Syst. 2015 Jun 23;9:24. doi: 10.1186/s13033-015-0016-8 (PMC4477306; doi:10.1186/s13033-015-0016-8)
Supplement: Additional file 2: — Table S2. Themes and sub-themes. [file 13033_2015_16_MOESM2_ESM.xlsx]

## Sheet: Sheet1
Table 2: Themes and sub-themes
Theme	Sub-theme
1 Emotions	1.1 Emotions surrounding training to be a clinical psychologist
	1.2 Ways in which supervision had helped managed these emotions
	1.3 Ways in which supervision had not helped manage these emotions
2. Learning	2.1 The impact of supervision on the participants’ learning process
	2.2 The teaching methods used in supervision
3. What supervision had taught the clinical psychology students	3.1 Their role as a clinical psychology student
	3.2 How to act within the Ugandan mental health system
	3.3 Skills in conducting therapy
4. Future	4.1 General feedback on supervision
	4.2 Systems around supervision
	4.3 Supervision and the clinical psychology course
5. Miscellaneous data
